# Supplementary material for: Regulation of Cellular and Cancer Stem Cell-Related Putative Gene Expression of Parental and CD44+CD24− Sorted MDA-MB-231 Cells by Cisplatin
Source: Pharmaceuticals (Basel). 2021 Apr 21;14(5):391. doi: 10.3390/ph14050391 (PMC8143088; doi:10.3390/ph14050391)
Supplement: Supplementary file 1 [file pharmaceuticals-14-00391-s001.zip]

Archive with 1 entries (1 files):
- pharmaceuticals-1143353-supplementary.pdf
